# Supplementary material for: Uridine Inhibits Hepatocellular Carcinoma Cell Development by Inducing Ferroptosis
Source: J Clin Med. 2023 May 18;12(10):3552. doi: 10.3390/jcm12103552 (PMC10219358; doi:10.3390/jcm12103552)
Supplement: Supplementary file 1 [file jcm-12-03552-s001.zip]

Archive with 1 entries (1 files):
- jcm-2212520-supplementary.pdf
